# Supplementary material for: Omental Macrophagic “Crown-like Structures” Are Associated with Poor Prognosis in Advanced-Stage Serous Ovarian Cancer
Source: Curr Oncol. 2021 Oct 19;28(5):4234–46. doi: 10.3390/curroncol28050359 (PMC8534828; doi:10.3390/curroncol28050359)
Supplement: Supplementary file 1 [file curroncol-28-00359-s001.zip]

Archive with 1 entries (1 files):
- curroncol-1362866-supplementary.pdf
